# Supplementary material for: The ethylene-responsive transcription factor PpERF9 represses PpRAP2.4 and PpMYB114 via histone deacetylation to inhibit anthocyanin biosynthesis in pear
Source: Plant Cell. 2023 Mar 14;35(6):2271–92. doi: 10.1093/plcell/koad077 (PMC10226596; doi:10.1093/plcell/koad077)
Supplement: koad077_Supplementary_Data [file koad077_supplementary_data.zip]

Archive with 7 entries (7 files):
- Supplemental Data Set S1.xlsx
- Supplemental Data Set S2.xlsx
- Supplemental Figures and Tables.pdf
- Supplemental File S1.fas
- Supplemental File S2.nwk
- TPC2022RA01128D_Author_Revisions_Checklist.pdf
- tpc22.01128.PeerReviewReport.pdf
