# Supplementary material for: The ethylene-responsive transcription factor PpERF9 represses PpRAP2.4 and PpMYB114 via histone deacetylation to inhibit anthocyanin biosynthesis in pear
Source: Plant Cell. 2023 Mar 14;35(6):2271–92. doi: 10.1093/plcell/koad077 (PMC10226596; doi:10.1093/plcell/koad077)
Supplement: koad077_Supplementary_Data [file koad077_supplementary_data.zip › Supplemental Data Set S1.xlsx]

## Sheet: Supplemental Data Set S1
Supplemental Data. Ni et al. (2023). Plant Cell.
Supplemental Data Set S1. Primers used for constructing vectors or EMSA in this study.
Gene	Forward primer (5'to 3')	Reverse primer (5'to 3')
PpRAP2.4-BD	ATGGCCATGGAGGCCGAATTCATGGCAGCTACAATGGATTTC	CCGCTGCAGGTCGACGGATCCTTAACTGAGGATCGAAGCCC
PpRAP2.4-VP16-BD	GGAGGACCTGCATATGATGGCAGCTACAATGGATTTC	AACCCAGCATGAATTCACTGAGGATCGAAGCCCA
PpERF9-BD	ATGGCCATGGAGGCCGAATTCATGGCGCCGAGAGAGAAGAC	CCGCTGCAGGTCGACGGATCCTCAAGCGAGCTCCGGTGGT
PpERF9-VP16-BD	GGAGGACCTGCATATGATGGCGCCGAGAGAGAAGAC	AACCCAGCATGAATTCAGCGAGCTCCGGTGGTG
ProPpMYB114-LUC	TCGAGGTCGACGGTATCGATATCATTAAAAATTGCTAATTACATTC	CCGCTCTAGAACTAGTGGATCCATTATTCCCAGCAAATTACTATC
ProPpRAP2.4-LUC	TCGAGGTCGACGGTATCGATAATATTCAACAAGCTAGGCAACAA	CCGCTCTAGAACTAGTGGATCGCCTCCAAAACACACTCAAAT
ProPpACS1-LUC	TCGAGGTCGACGGTATCGATAAGGTTGACTCAAATCAAAACATTG	CCGCTCTAGAACTAGTGGATCCATTTTGGTGACAAGCTATAACACA
PpERF9-SK	GCGGCCGCTCTAGAACTAGTGATGGCGCCGAGAGAGAAGAC	GGTCGACGGTATCGATAAGCTTCAAGCGAGCTCCGGTGGT
PpRAP2.4-SK	GCGGCCGCTCTAGAACTAGTGATGGCAGCTACAATGGATTTC	GGTCGACGGTATCGATAAGCTTTAACTGAGGATCGAAGCCC
ProACS1-pAbAi	GAAAAGCTTGAATTCGAGCTCAGGTTGACTCAAATCAAAACAT	AGCACATGCCTCGAGGTCGACCTTCTTGACTCTAGTAGCCACA
ProACS1-probe	GAAAAATAGAGGAGAAAAATGGCCGACAAAATTAGTTGTGGCTACTAGAGTCAAGAAG	CTTCTTGACTCTAGTAGCCACAACTAATTTTGTCGGCCATTTTTCTCCTCTATTTTTC
ProACS1-mutant-probe	GAAAAATAGAGGAGAAAAATGGTTTTTAAAATTAGTTGTGGCTACTAGAGTCAAGAAG	CTTCTTGACTCTAGTAGCCACAACTAATTTTAAAAACCATTTTTCTCCTCTATTTTTC
ProRAP2.4-probe	CCAGACCAAGACTAACTGGGAGTCCACCGACAGGTGCCGGTTGGAAAAGGACAGGTG	CACCTGTCCTTTTCCAACCGGCACCTGTCGGTGGACTCCCAGTTAGTCTTGGTCTGG
ProMYB114-probe	GCTTGCCGTCTTTGTCGTCTCCGGCGCCGCCATCTACATCTGCTTCCAGGTTCAAC	GTTGAACCTGGAAGCAGATGTAGATGGCGGCGCCGGAGACGACAAAGACGGCAAGC
ProMYB114-mutant-probe	GCTTGCCGTCTTTGTCGTCTCCGGCTAATAAATCTACATCTGCTTCCAGGTTCAAC	GTTGAACCTGGAAGCAGATGTAGATTTATTAGCCGGAGACGACAAAGACGGCAAGC
PpERF9-AD	GCCATGGAGGCCAGTGAATTCATGGCGCCGAGAGAGAAGAC	CAGCTCGAGCTCGATGGATCCTTATCAAGCGAGCTCCGGTGGT
PpRAP2.4-AD	GCCATGGAGGCCAGTGAATTCATGGCAGCTACAATGGATTTC	CAGCTCGAGCTCGATGGATCCTTAACTGAGGATCGAAGCCC
SAP18-AD	GCCATGGAGGCCAGTGAATTCATGGCTGAAGCAGCACAA	CAGCTCGAGCTCGATGGATCCCTACATAATCGCCACATCCA
PpTPL1-AD	GCCATGGAGGCCAGTGAATTCATGTCTTCTCTGAGTAGGGAGC	CAGCTCGAGCTCGATGGATCCTTATCTCTGCGCTTGATCTGA
PpTPL1-del-Lish-AD	GCCATGGAGGCCAGTGAATTCTTTTTCTTCAACATGAAGTATTTTG	CAGCTCGAGCTCGATGGATCCTTATCTCTGCGCTTGATCTGA
PpTPL1-del-N-AD	GCCATGGAGGCCAGTGAATTCGCCGTGGATATTCTAGTTAAGGA	CAGCTCGAGCTCGATGGATCCTTATCTCTGCGCTTGATCTGA
PpTPL1-CTLH-AD	GCCATGGAGGCCAGTGAATTCTTTTTCTTCAACATGAAGTATTTTG	CAGCTCGAGCTCGATGGATCCTTTGGACCGATCATGCTTGT
PpERF9-Mutant1	CGTCGGTTCAAATTCACG	CGTGAATTTGAACCGACG
PpERF9-Mutant2	TCGTTCACATCCATCTTCCA	TGGAAGATGGATGTGAACGA
PpTPL1-BiFC	ATTTACGAACGATAGTTAATTAACATGTCTTCTCTGAGTAGGGAGC	ACCACTGCCACCTCCTCCACTAGTTCTCTGCGCTTGATCTGAC
PpERF9-BiFC	ATTTACGAACGATAGTTAATTAACATGGCGCCGAGAGAGAAGAC	ACCACTGCCACCTCCTCCACTAGTAGCGAGCTCCGGTGGTG
PpTPL1-pCAMBIA1301	AGAACACGGGGGACTCTTGACATGTCTTCTCTGAGTAGGGAGC	GGGGAAATTCGAGCTGGTCACTTATCTCTGCGCTTGATCTGA
PpTPL1-RNAi-pCAMBIA1301	AGAACACGGGGGACTCTTGACGATTCTTACAAAGTTGATGCTGC	GGGGAAATTCGAGCTGGTCACAGCCGTGGATATTCTAGTTAAGG
PpRAP2.4-pCAMBIA1301	AGAACACGGGGGACTCTTGACATGGCAGCTACAATGGATTTC	GGGGAAATTCGAGCTGGTCACTTAACTGAGGATCGAAGCCC
PpERF9-pCAMBIA1301	AGAACACGGGGGACTCTTGACATGGCGCCGAGAGAGAAGAC	GGGGAAATTCGAGCTGGTCACTCAAGCGAGCTCCGGTGGT
PpERF9-MYC-TOPO	CACCATGGCGCCGAGAGAGAAGAC	TCAAGCGAGCTCCGGTGG
PpRAP2.4-RNAi-pCAMBIA1301	AGAACACGGGGGACTCTTGACAGATTTGGGTTTGTTGGGG	GGGGAAATTCGAGCTGGTCACTCCTCCTCCTCGCACGAC
PpRAP2.4-pTRV2	ATTCTGTGAGTAAGGTTACCGTCCTCCTCCTCGCACGAC	GCCCGGGCCTCGAGACGCGTGAGATTTGGGTTTGTTGGGGT
PpERF9-pTRV2	ATTCTGTGAGTAAGGTTACCGGTAGCGGAAGCAACAATCAG	GCCCGGGCCTCGAGACGCGTGCATCACGCTGGCTCTGAA
PpRAP2.4-PET32a	GCCATGGCTGATATCGGATCCATGGCAGCTACAATGGATTTC	CTCGAGTGCGGCCGCAAGCTT TTAACTGAGGATCGAAGCCC
PpERF9-PET32a	GCCATGGCTGATATCGGATCCATGGCGCCGAGAGAGAAGAC	CTCGAGTGCGGCCGCAAGCTTTCAAGCGAGCTCCGGTGGT
