# Supplementary material for: The ethylene-responsive transcription factor PpERF9 represses PpRAP2.4 and PpMYB114 via histone deacetylation to inhibit anthocyanin biosynthesis in pear
Source: Plant Cell. 2023 Mar 14;35(6):2271–92. doi: 10.1093/plcell/koad077 (PMC10226596; doi:10.1093/plcell/koad077)
Supplement: koad077_Supplementary_Data [file koad077_supplementary_data.zip › Supplemental Data Set S2.xlsx]

## Sheet: Supplemental Data Set S2
Supplemental Data. Ni et al. (2023). Plant Cell.
Detailed statistical analysis in this study
Figure 1A (t-test)	A	B	Mean of A	Mean of B	P-value	P value summary	Significantly different? (P < 0.05)	One- or two-tailed P value?
Relative expression level	0d-Control	0d-1-MCP	1.3017	1.03798	0.0352115	*	yes	two-tailed
Relative expression level	0d-Control	0d-ETH	1.3017	1.3017	1	ns	no	two-tailed
Relative expression level	1d-Control	1d-1-MCP	1.73875	1.5453	0.588417	ns	no	two-tailed
Relative expression level	1d-Control	1d-ETH	1.73875	2.75834	0.0411437	*	yes	two-tailed
Relative expression level	3d-Control	3d-1-MCP	1.09607	1.59456	0.0666438	ns	no	two-tailed
Relative expression level	3d-Control	3d-ETH	1.09607	2.1194	8.36052e-05	**	yes	two-tailed
Relative expression level	5d-Control	5d-1-MCP	1.33207	0.687114	0.0132047	*	yes	two-tailed
Relative expression level	5d-Control	5d-ETH	1.33207	1.23604	0.496625	ns	no	two-tailed
Relative expression level	7d-Control	7d-1-MCP	1.89563	1.62847	0.126781	ns	no	two-tailed
Relative expression level	7d-Control	7d-ETH	1.89563	1.27053	0.0124105	*	yes	two-tailed
Figure 1C (t-test)	A	B	Mean of A	Mean of B	P-value	P value summary	Significantly different? (P < 0.05)	One- or two-tailed P value?
Ratio of β-galactosidase activity	BD	PpERF9-BD	1	1.97344	0.0559199	ns	no	two-tailed
Ratio of β-galactosidase activity	VP16-BD	PpERF9-VP16-BD	6.49308	1.17574	3.12019e-05	**	yes	two-tailed
Figure 1F (t-test)	A	B	Mean of A	Mean of B	P-value	P value summary	Significantly different? (P < 0.05)	One- or two-tailed P value?
Fold enrichment	Empty-MYC-Actin	ERF9-MYC-Actin	1	1	0.999998	ns	no	two-tailed
Fold enrichment	Empty-MYC-S0	ERF9-MYC-S0	1	0.399809	0.0537916	ns	no	two-tailed
Fold enrichment	Empty-MYC-S1	ERF9-MYC-S1	1	1.79612	6.65412e-08	**	yes	two-tailed
Fold enrichment	Empty-MYC-S2	ERF9-MYC-S2	1	1.26812	0.0100412	*	yes	two-tailed
Fold enrichment	Empty-MYC-S3	ERF9-MYC-S3	1	1.43412	0.0077134	**	yes	two-tailed
Figure 1G (t-test)	A	B	Mean of A	Mean of B	P-value	P value summary	Significantly different? (P < 0.05)	One- or two-tailed P value?
Relative luciferase activity	SK	PpERF9-SK	1.00627	0.2717	6.3297e-05	**	yes	two-tailed
Figure 2B (t-test)	A	B	Mean of A	Mean of B	P-value	P value summary	Significantly different? (P < 0.05)	One- or two-tailed P value?
Anthocyanin content	Empty Vector	PpERF9-OX	11.8298	1.03215	4.05795e-06	**	yes	two-tailed
Figure 2C (t-test)	A	B	gene name	Mean of A	Mean of B	P-value	P value summary	Significantly different? (P < 0.05)	One- or two-tailed P value?
Relative expression level	Empty Vector	PpERF9-OX	PpERF9	1.00715	2.88591	0.00652369	**	yes	two-tailed
Relative expression level	Empty Vector	PpERF9-OX	PpRAP2.4	1.02441	0.570599	0.0421049	*	yes	two-tailed
Relative expression level	Empty Vector	PpERF9-OX	PpMYB114	1.00233	0.521741	0.000709904	**	yes	two-tailed
Relative expression level	Empty Vector	PpERF9-OX	PpMYB10	1.01943	0.412507	0.0122256	*	yes	two-tailed
Relative expression level	Empty Vector	PpERF9-OX	PpUFGT	1.02495	0.230026	0.00946389	**	yes	two-tailed
Relative expression level	Empty Vector	PpERF9-OX	PpANS	1.02018	0.213092	0.00498258	**	yes	two-tailed
Relative expression level	Empty Vector	PpERF9-OX	PpDFR	1.00058	0.286883	2.09844e-05	**	yes	two-tailed
Relative expression level	Empty Vector	PpERF9-OX	PpF3H	1.00586	0.222427	0.00074062	**	yes	two-tailed
Relative expression level	Empty Vector	PpERF9-OX	PpCHI	1.04303	0.341639	0.0238965	*	yes	two-tailed
Relative expression level	Empty Vector	PpERF9-OX	PpCHS	1.00333	0.447602	0.00100588	**	yes	two-tailed
Relative expression level	Empty Vector	PpERF9-OX	PpPAL	1.01034	0.299684	0.00316656	**	yes	two-tailed
Figure 2E (t-test)	A	B	Mean of A	Mean of B	P-value	P value summary	Significantly different? (P < 0.05)	One- or two-tailed P value?
Anthocyanin content	Empty Vector	PpERF9-TRV	1.35723	4.06457	6.25725e-06	**	yes	two-tailed
Figure 2F (t-test)	A	B	gene name	Mean of A	Mean of B	P-value	P value summary	Significantly different? (P < 0.05)	One- or two-tailed P value?
Relative expression level	Empty Vector	PpERF9-OX	PpERF9	1.01009	0.599914	0.0222451	*	yes	two-tailed
Relative expression level	Empty Vector	PpERF9-OX	PpRAP2.4	1	1.41928	0.0286052	*	yes	two-tailed
Relative expression level	Empty Vector	PpERF9-OX	PpMYB114	1.02827	2.08461	0.0240841	*	yes	two-tailed
Relative expression level	Empty Vector	PpERF9-OX	PpMYB10	1.0109	1.83572	0.0292497	*	yes	two-tailed
Relative expression level	Empty Vector	PpERF9-OX	PpUFGT	1.00041	1.91904	0.015956	*	yes	two-tailed
Relative expression level	Empty Vector	PpERF9-OX	PpANS	1.00003	2.83745	0.0099117	**	yes	two-tailed
Relative expression level	Empty Vector	PpERF9-OX	PpDFR	1.04507	1.32391	0.381448	ns	no	two-tailed
Relative expression level	Empty Vector	PpERF9-OX	PpF3H	1.03795	1.13756	0.769188	ns	no	two-tailed
Relative expression level	Empty Vector	PpERF9-OX	PpCHI	1.00876	0.759597	0.0830418	ns	no	two-tailed
Relative expression level	Empty Vector	PpERF9-OX	PpCHS	1.05562	1.21602	0.6617	ns	no	two-tailed
Relative expression level	Empty Vector	PpERF9-OX	PpPAL	1.06069	1.04065	0.958061	ns	no	two-tailed
Figure 2H (t-test)	A	B	Mean of A	Mean of B	P-value	P value summary	Significantly different? (P < 0.05)	One- or two-tailed P value?
Anthocyanin content	Control	PpERF9-OX	1.48712	0.0466784	2.9724e-08	**	yes	two-tailed
Figure 2I (t-test)	A	B	gene name	Mean of A	Mean of B	P-value	P value summary	Significantly different? (P < 0.05)	One- or two-tailed P value?
Relative expression level	Control	PpERF9-OX	PpERF9-dark	1.00374	9.0587	0.00316761	**
Relative expression level	Control	PpERF9-OX	PpERF9	1.00694	1.89612	0.006316	**	yes	two-tailed
Relative expression level	Control	PpERF9-OX	PpRAP2.4	1.00415	0.672995	0.00851833	**	yes	two-tailed
Relative expression level	Control	PpERF9-OX	PpMYB114	1.04827	0.311662	0.0310592	*	yes	two-tailed
Relative expression level	Control	PpERF9-OX	PpMYB10	1.00187	1.8246	0.051436	ns	no	two-tailed
Relative expression level	Control	PpERF9-OX	PpUFGT	1.02057	0.918164	0.622142	ns	no	two-tailed
Relative expression level	Control	PpERF9-OX	PpANS	1.0012	0.181253	3.84902e-05	**	yes	two-tailed
Relative expression level	Control	PpERF9-OX	PpDFR	1.00678	0.146043	0.000585224	**	yes	two-tailed
Relative expression level	Control	PpERF9-OX	PpF3H	1.00187	0.227984	8.2684e-05	**	yes	two-tailed
Relative expression level	Control	PpERF9-OX	PpCHI	1.0013	0.374006	0.00195291	**	yes	two-tailed
Relative expression level	Control	PpERF9-OX	PpCHS	1.00803	1.29608	0.170012	ns	no	two-tailed
Relative expression level	Control	PpERF9-OX	PpPAL	1.00042	0.962614	0.882589	ns	no	two-tailed
Figure 3A (t-test)	A	B	Mean of A	Mean of B	P-value	P value summary	Significantly different? (P < 0.05)	One- or two-tailed P value?
Relative expression level	0d-Control	0d-ETH	0.766786	0.766786	1	ns	no	two-tailed
Relative expression level	0d-Control	0d-1-MCP	0.766786	1.03059	0.136609	ns	no	two-tailed
Relative expression level	1d-Control	1d-ETH	1.52521	1.80748	0.216855	ns	no	two-tailed
Relative expression level	1d-Control	1d-1-MCP	1.52521	2.32633	0.0112383	*	yes	two-tailed
Relative expression level	3d-Control	3d-ETH	1.14306	0.995071	0.178635	ns	no	two-tailed
Relative expression level	3d-Control	3d-1-MCP	1.14306	2.33602	0.00463331	**	yes	two-tailed
Relative expression level	5d-Control	5d-ETH	0.501528	0.475066	0.609505	ns	no	two-tailed
Relative expression level	5d-Control	5d-1-MCP	0.501528	1.35504	0.003352	**	yes	two-tailed
Relative expression level	7d-Control	7d-ETH	0.683117	0.564048	0.376139	ns	no	two-tailed
Relative expression level	7d-Control	7d-1-MCP	0.683117	0.995025	0.0327439	*	yes	two-tailed
Figure 3F (t-test)	A	B	Mean of A	Mean of B	P-value	P value summary	Significantly different? (P < 0.05)	One- or two-tailed P value?
Relative luciferase activity	SK	PpERF9-SK	1	1.81784	0.00684759	**	yes	two-tailed
Figure 4B (t-test)	A	B	Mean of A	Mean of B	P-value	P value summary	Significantly different? (P < 0.05)	One- or two-tailed P value?
Anthocyanin content	Empty Vector	PpRAP2.4-OX	0.74557	5.22176	6.13989e-06	**	yes	two-tailed
Figure 4C (t-test)	A	B	gene name	Mean of A	Mean of B	P-value	P value summary	Significantly different? (P < 0.05)	One- or two-tailed P value?
Relative expression level	Empty Vector	PpRAP2.4-OX	PpRAP2.4	1.01626	3.09305	0.000337026	**	yes	two-tailed
Relative expression level	Empty Vector	PpRAP2.4-OX	PpMYB114	1.03679	2.81605	0.00161477	**	yes	two-tailed
Relative expression level	Empty Vector	PpRAP2.4-OX	PpMYB10	1.01224	2.53916	0.000952516	**	yes	two-tailed
Relative expression level	Empty Vector	PpRAP2.4-OX	PpUFGT	1.08003	3.35174	0.00293172	**	yes	two-tailed
Relative expression level	Empty Vector	PpRAP2.4-OX	PpANS	1.05636	6.76087	0.0146405	*	yes	two-tailed
Relative expression level	Empty Vector	PpRAP2.4-OX	PpDFR	1.05511	4.93798	0.00131426	**	yes	two-tailed
Relative expression level	Empty Vector	PpRAP2.4-OX	PpF3H	1.04933	1.91148	0.0020874	*	yes	two-tailed
Relative expression level	Empty Vector	PpRAP2.4-OX	PpCHI	1.00815	2.87183	0.00018148	**	yes	two-tailed
Relative expression level	Empty Vector	PpRAP2.4-OX	PpCHS	1.01099	1.70224	0.011768	*	yes	two-tailed
Relative expression level	Empty Vector	PpRAP2.4-OX	PpPAL	1.01995	1.30235	0.120569	ns	no	two-tailed
Figure 4E (t-test)	A	B	Mean of A	Mean of B	P-value	P value summary	Significantly different? (P < 0.05)	One- or two-tailed P value?
Anthocyanin content	TRV	PpRAP2.4-TRV	14.5426	2.33434	1.26751e-06	**	yes	two-tailed
Figure 4F (t-test)	A	B	gene name	Mean of A	Mean of B	P-value	P value summary	Significantly different? (P < 0.05)	One- or two-tailed P value?
Relative expression level	TRV	PpRAP2.4-TRV	PpRAP2.4	1.00071	0.674271	0.0112049	*	yes	two-tailed
Relative expression level	TRV	PpRAP2.4-TRV	PpMYB114	1.00051	0.618949	0.0441261	*	yes	two-tailed
Relative expression level	TRV	PpRAP2.4-TRV	PpMYB10	1.01174	0.545382	0.0149018	*	yes	two-tailed
Relative expression level	TRV	PpRAP2.4-TRV	PpUFGT	1.00458	0.576112	0.00351171	**	yes	two-tailed
Relative expression level	TRV	PpRAP2.4-TRV	PpANS	1.00074	0.174678	7.22128e-06	**	yes	two-tailed
Relative expression level	TRV	PpRAP2.4-TRV	PpDFR	1.00709	0.191872	0.000665454	**	yes	two-tailed
Relative expression level	TRV	PpRAP2.4-TRV	PpF3H	1.00197	0.282441	0.000129373	**	yes	two-tailed
Relative expression level	TRV	PpRAP2.4-TRV	PpCHI	1.01054	0.511657	0.0200137	*	yes	two-tailed
Relative expression level	TRV	PpRAP2.4-TRV	PpCHS	1.00791	0.630979	0.0563601	ns	no	two-tailed
Relative expression level	TRV	PpRAP2.4-TRV	PpPAL	1.00304	0.491206	0.0059138	**	yes	two-tailed
Figure 5B (t-test)	A	B	Mean of A	Mean of B	P-value	P value summary	Significantly different? (P < 0.05)	One- or two-tailed P value?
Anthocyanin content	Control	PpRAP2.4-OX	0.722584	1.11687	4.65242e-06	**	yes	two-tailed
Figure 5C (t-test)	A	B	gene name	Mean of A	Mean of B	P-value	P value summary	Significantly different? (P < 0.05)	One- or two-tailed P value?
Relative expression level	Control	PpRAP2.4-OX	PpRAP2.4	1.00438	1.94473	0.01548	*	yes	two-tailed
Relative expression level	Control	PpRAP2.4-OX	PpMYB114	1.01261	1.51438	0.0491302	*	yes	two-tailed
Relative expression level	Control	PpRAP2.4-OX	PpMYB10	1.00041	1.23271	0.00899464	**	yes	two-tailed
Relative expression level	Control	PpRAP2.4-OX	PpUFGT	1.02293	1.31358	0.388232	ns	no	two-tailed
Relative expression level	Control	PpRAP2.4-OX	PpANS	1.00582	2.95494	0.00436179	**	yes	two-tailed
Relative expression level	Control	PpRAP2.4-OX	PpDFR	1.00696	1.41037	0.0267711	*	yes	two-tailed
Relative expression level	Control	PpRAP2.4-OX	PpF3H	1.00101	2.03801	2.70078e-05	**	yes	two-tailed
Relative expression level	Control	PpRAP2.4-OX	PpCHI	1.00477	0.704795	0.0145676	*	yes	two-tailed
Relative expression level	Control	PpRAP2.4-OX	PpCHS	1.0062	1.77292	0.00127619	**	yes	two-tailed
Relative expression level	Control	PpRAP2.4-OX	PpPAL	1.00567	0.233234	0.000503556	**	yes	two-tailed
Figure 5D (t-test)	A	B	Mean of A	Mean of B	P-value	P value summary	Significantly different? (P < 0.05)	One- or two-tailed P value?
Relative growth rate	0d-Control	0d-PpRAP2.4-OX	1	0.999967	0.999652	ns	no	two-tailed
Relative growth rate	7d-Control	7d-PpRAP2.4-OX	2.02085	2.78431	0.0172418	*	yes	two-tailed
Relative growth rate	14d-Control	14d-PpRAP2.4-OX	4.04343	6.1616	0.0255068	*	yes	two-tailed
Figure 5E (t-test)	A	B	Mean of A	Mean of B	P-value	P value summary	Significantly different? (P < 0.05)	One- or two-tailed P value?
Ethylene releasing rate	Control	PpRAP2.4-OX	9.30054	15.8892	0.00197835	**	yes	two-tailed
Figure 5F (t-test)	A	B	gene name	Mean of A	Mean of B	P-value	P value summary	Significantly different? (P < 0.05)	One- or two-tailed P value?
Relative expression level	Control	PpRAP2.4-OX	PpACS1	1.00191	1.72466	8.28631e-05	**	yes	two-tailed
Relative expression level	Control	PpRAP2.4-OX	PpACO1a	1.01154	15.7869	4.29914e-05	**	yes	two-tailed
Relative expression level	Control	PpRAP2.4-OX	PpACO1b	1.01414	28.6165	8.02082e-07	**	yes	two-tailed
Relative expression level	Control	PpRAP2.4-OX	PpERF9	1.00081	1.19371	0.0424684	*	yes	two-tailed
Figure 5I (t-test)	A	B	Mean of A	Mean of B	P-value	P value summary	Significantly different? (P < 0.05)	One- or two-tailed P value?
Relative luciferase activity	Empty Vector	PpRAP2.4	1	2.64573	0.00420505	**	yes	two-tailed
Figure 5K (t-test)	A	B	Mean of A	Mean of B	P-value	P value summary	Significantly different? (P < 0.05)	One- or two-tailed P value?
Ethylene releasing rate	Control (1-MCP)	PpRAP2.4-OX (1-MCP)	1.15745	1.22026	0.723578	ns	no	two-tailed
Figure 5L (t-test)	A	B	Mean of A	Mean of B	P-value	P value summary	Significantly different? (P < 0.05)	One- or two-tailed P value?
Anthocyanin content	Control (1-MCP)	PpRAP2.4-OX (1-MCP)	0.527373	3.11281	0.00012178	**	yes	two-tailed
Figure 5M (t-test)	A	B	gene name	Mean of A	Mean of B	P-value	P value summary	Significantly different? (P < 0.05)	One- or two-tailed P value?
Relative expression level	Control (1-MCP)	PpRAP2.4-OX (1-MCP)	PpRAP2.4	1.00438	2.04474	0.00774	**	yes	two-tailed
Relative expression level	Control (1-MCP)	PpRAP2.4-OX (1-MCP)	PpMYB114	1.02441	2.0732	0.00606261	**	yes	two-tailed
Relative expression level	Control (1-MCP)	PpRAP2.4-OX (1-MCP)	PpMYB10	1.00041	10.9868	2.10378e-06	**	yes	two-tailed
Relative expression level	Control (1-MCP)	PpRAP2.4-OX (1-MCP)	PpUFGT	1.19452	31.5516	1.24646e-05	**	yes	two-tailed
Relative expression level	Control (1-MCP)	PpRAP2.4-OX (1-MCP)	PpANS	1.00582	0.888022	0.309676	ns	no	two-tailed
Relative expression level	Control (1-MCP)	PpRAP2.4-OX (1-MCP)	PpDFR	1.00696	3.18777	0.000194132	**	yes	two-tailed
Relative expression level	Control (1-MCP)	PpRAP2.4-OX (1-MCP)	PpF3H	1.00101	3.00519	6.52693e-05	**	yes	two-tailed
Relative expression level	Control (1-MCP)	PpRAP2.4-OX (1-MCP)	PpCHI	1.00477	0.73048	0.0181158	*	yes	two-tailed
Relative expression level	Control (1-MCP)	PpRAP2.4-OX (1-MCP)	PpCHS	1.0062	6.39307	7.23519e-07	**	yes	two-tailed
Relative expression level	Control (1-MCP)	PpRAP2.4-OX (1-MCP)	PpPAL	1.00567	0.170309	0.000348747	**	yes	two-tailed
Figure 5O (t-test)	A	B	Mean of A	Mean of B	P-value	P value summary	Significantly different? (P < 0.05)	One- or two-tailed P value?
Ethylene releasing rate	Control	PpRAP2.4-RNAi	5.76958	4.41725	2.19199e-05	**	yes	two-tailed
Figure 5P (t-test)	A	B	Mean of A	Mean of B	P-value	P value summary	Significantly different? (P < 0.05)	One- or two-tailed P value?
Anthocyanin content	Control	PpRAP2.4-RNAi	0.722584	0.150856	9.35003e-06	**	yes	two-tailed
Figure 5Q (t-test)	A	B	gene name	Mean of A	Mean of B	P-value	P value summary	Significantly different? (P < 0.05)	One- or two-tailed P value?
Relative expression level	Control	PpRAP2.4-RNAi	PpRAP2.4	1.00098	0.679693	0.000584152	**	yes	two-tailed
Relative expression level	Control	PpRAP2.4-RNAi	PpMYB114	1.08595	0.319477	0.0345463	*	yes	two-tailed
Relative expression level	Control	PpRAP2.4-RNAi	PpMYB10	1.00041	0.295775	2.67591e-05	**	yes	two-tailed
Relative expression level	Control	PpRAP2.4-RNAi	PpUFGT	1.02293	0.391559	0.0153003	*	yes	two-tailed
Relative expression level	Control	PpRAP2.4-RNAi	PpANS	1.00582	0.159746	0.00036792	**	yes	two-tailed
Relative expression level	Control	PpRAP2.4-RNAi	PpDFR	1.00696	0.327467	0.00132383	**	yes	two-tailed
Relative expression level	Control	PpRAP2.4-RNAi	PpF3H	1.00101	0.219513	2.23241e-05	**	yes	two-tailed
Relative expression level	Control	PpRAP2.4-RNAi	PpCHI	1.00477	0.161236	0.000268915	**	yes	two-tailed
Relative expression level	Control	PpRAP2.4-RNAi	PpCHS	1.0062	0.12003	0.000393878	**	yes	two-tailed
Relative expression level	Control	PpRAP2.4-RNAi	PpPAL	1.00567	0.144307	0.000307886	**	yes	two-tailed
Figure 6B (t-test)	A	B	Mean of A	Mean of B	P-value	P value summary	Significantly different? (P < 0.05)	One- or two-tailed P value?
Fold enrichment	Empty-MYC-Actin	ERF9-MYC-Actin	1	1	0.999998	ns	no	two-tailed
Fold enrichment	Empty-MYC-S1	ERF9-MYC-S1	1	2.10625	0.00183358	**	yes	two-tailed
Fold enrichment	Empty-MYC-S2	ERF9-MYC-S2	1	1.01067	0.918046	ns	no	two-tailed
Fold enrichment	Empty-MYC-S3	ERF9-MYC-S3	1	1.11336	0.4574	ns	no	two-tailed
Figure 6C (t-test)	A	B	Mean of A	Mean of B	P-value	P value summary	Significantly different? (P < 0.05)	One- or two-tailed P value?
Relative luciferase activity	SK	PpERF9-SK	1	0.435273	0.00658283	**	yes	two-tailed
Figure 6E (t-test)	A	B	Mean of A	Mean of B	P-value	P value summary	Significantly different? (P < 0.05)	One- or two-tailed P value?
Fold enrichment	Control-Actin	PpERF9-OX-Actin	1	1	1	ns	no	two-tailed
Fold enrichment	Control-S1	PpERF9-OX-S1	1	0.609699	0.00229992	**	yes	two-tailed
Fold enrichment	Control-S2	PpERF9-OX-S2	1	0.797027	0.0074538	**	yes	two-tailed
Fold enrichment	Control-S3	PpERF9-OX-S3	1	0.813312	0.00493598	**	yes	two-tailed
Figure 6F (t-test)	A	B	Mean of A	Mean of B	P-value	P value summary	Significantly different? (P < 0.05)	One- or two-tailed P value?
Fold enrichment	Control-Actin	PpERF9-OX-Actin	1	1	1	ns	no	two-tailed
Fold enrichment	Control-S1	PpERF9-OX-S1	1	1.26443	0.0569405	ns	no	two-tailed
Fold enrichment	Control-S2	PpERF9-OX-S2	1	0.757891	0.0201121	*	yes	two-tailed
Fold enrichment	Control-S3	PpERF9-OX-S3	1	0.701785	0.0300798	*	yes	two-tailed
Figure 6G (t-test)	A	B	gene name	Mean of A	Mean of B	P-value	P value summary	Significantly different? (P < 0.05)	One- or two-tailed P value?
Relative expression level	Control	PpERF9-m3-OX	PpERF9-m3	1.03057	166.935	3.83208e-05	**	yes	two-tailed
Relative expression level	Control	PpERF9-m3-OX	PpERF9	1.01024	1.32296	0.121298	ns	no	two-tailed
Relative expression level	Control	PpERF9-m3-OX	PpRAP2.4	1.00408	1.19135	0.149206	ns	no	two-tailed
Relative expression level	Control	PpERF9-m3-OX	PpMYB114	1.00423	1.04423	0.607579	ns	no	two-tailed
Figure 6H (t-test)	A	B	Mean of A	Mean of B	P-value	P value summary	Significantly different? (P < 0.05)	One- or two-tailed P value?
Fold enrichment	Control-Actin	PpERF9-m3-OX-Actin	1	1	1	ns	no	two-tailed
Fold enrichment	Control-S1	PpERF9-m3-OX-S1	1	1.11627	0.565712	ns	no	two-tailed
Fold enrichment	Control-S2	PpERF9-m3-OX-S2	1	0.935885	0.590605	ns	no	two-tailed
Fold enrichment	Control-S3	PpERF9-m3-OX-S3	1	0.873958	0.450431	ns	no	two-tailed
Figure 6I (t-test)	A	B	Mean of A	Mean of B	P-value	P value summary	Significantly different? (P < 0.05)	One- or two-tailed P value?
Fold enrichment	Control-Actin	PpERF9-m3-OX-Actin	1	1	1	ns	no	two-tailed
Fold enrichment	Control-S1	PpERF9-m3-OX-S1	0.984482	0.968965	0.95567	ns	no	two-tailed
Fold enrichment	Control-S2	PpERF9-m3-OX-S2	1.18141	1.36282	0.445007	ns	no	two-tailed
Fold enrichment	Control-S3	PpERF9-m3-OX-S3	1.00269	1.00673	0.990021	ns	no	two-tailed
Figure 8B (t-test)	A	B	Mean of A	Mean of B	P-value	P value summary	Significantly different? (P < 0.05)	One- or two-tailed P value?
Anthocyanin content	Control	PpTPL1-OX	0.722584	0.22938	0.00053288	**	yes	two-tailed
Figure 8C (t-test)	A	B	gene name	Mean of A	Mean of B	P-value	P value summary	Significantly different? (P < 0.05)	One- or two-tailed P value?
Relative expression level	Control	PpTPL1-OX	PpTPL1	1.00121	3.87897	0.00426682	**	yes	two-tailed
Relative expression level	Control	PpTPL1-OX	PpMYB114	1.08595	0.319784	0.0342087	*	yes	two-tailed
Relative expression level	Control	PpTPL1-OX	PpMYB10	1.00041	0.681792	0.00916835	**	yes	two-tailed
Relative expression level	Control	PpTPL1-OX	PpUFGT	1.1437	0.192885	0.033404	*	yes	one-tailed
Relative expression level	Control	PpTPL1-OX	PpANS	1.00582	0.190027	0.000423691	**	yes	two-tailed
Relative expression level	Control	PpTPL1-OX	PpDFR	1.00696	0.300155	0.00103643	**	yes	two-tailed
Relative expression level	Control	PpTPL1-OX	PpF3H	1.00101	0.504164	0.00013049	**	yes	two-tailed
Relative expression level	Control	PpTPL1-OX	PpCHI	1.00477	0.442277	0.00132633	**	yes	two-tailed
Relative expression level	Control	PpTPL1-OX	PpCHS	1.0062	0.290655	0.000873402	**	yes	two-tailed
Relative expression level	Control	PpTPL1-OX	PpPAL	1.00567	0.520813	0.00276109	**	yes	two-tailed
Figure 8E (t-test)	A	B	Mean of A	Mean of B	P-value	P value summary	Significantly different? (P < 0.05)	One- or two-tailed P value?
Anthocyanin content	Control	PpTPL1-RNAi	0.722584	1.14063	2.32808e-05	**	yes	two-tailed
Figure 8F (t-test)	A	B	gene name	Mean of A	Mean of B	P-value	P value summary	Significantly different? (P < 0.05)	One- or two-tailed P value?
Relative expression level	Control	PpTPL1-RNAi	PpTPL1	1.00098	0.594381	0.0247765	*	yes	two-tailed
Relative expression level	Control	PpTPL1-RNAi	PpMYB114	0.00562556	1.08448	0.0256015	*	yes	two-tailed
Relative expression level	Control	PpTPL1-RNAi	PpMYB10	1.00041	1.08979	0.353772	ns	no	two-tailed
Relative expression level	Control	PpTPL1-RNAi	PpUFGT	1.1437	1.44046	0.503519	ns	no	two-tailed
Relative expression level	Control	PpTPL1-RNAi	PpANS	1.00582	16.364	0.00232763	**	yes	two-tailed
Relative expression level	Control	PpTPL1-RNAi	PpDFR	1.00696	2.74395	0.00262102	**	yes	two-tailed
Relative expression level	Control	PpTPL1-RNAi	PpF3H	1.00101	4.68416	0.000268499	**	yes	two-tailed
Relative expression level	Control	PpTPL1-RNAi	PpCHI	1.00477	1.45401	0.049036	*	yes	two-tailed
Relative expression level	Control	PpTPL1-RNAi	PpCHS	1.0062	2.15345	0.00162947	**	yes	two-tailed
Relative expression level	Control	PpTPL1-RNAi	PpPAL	1.00567	1.6319	0.0122736	*	yes	two-tailed
Figure 8H (t-test)	A	B	Mean of A	Mean of B	P-value	P value summary	Significantly different? (P < 0.05)	One- or two-tailed P value?
Fold enrichment	Control-Actin	PpTPL1-OX-Actin	1	1	1	ns	no	two-tailed
Fold enrichment	Control-S1	PpTPL1-OX-S1	1	0.752526	0.00156003	**	yes	two-tailed
Fold enrichment	Control-S2	PpTPL1-OX-S2	1	0.780938	0.00751192	**	yes	two-tailed
Fold enrichment	Control-S3	PpTPL1-OX-S3	1	0.745863	0.0173255	*	yes	two-tailed
Figure 8I (t-test)	A	B	Mean of A	Mean of B	P-value	P value summary	Significantly different? (P < 0.05)	One- or two-tailed P value?
Fold enrichment	Control-Actin	PpTPL1-OX-Actin	1	1	0.999999	ns	no	two-tailed
Fold enrichment	Control-S1	PpTPL1-OX-S1	1	1.07393	0.75715	ns	no	two-tailed
Fold enrichment	Control-S2	PpTPL1-OX-S2	1	1.36971	0.352391	ns	no	two-tailed
Fold enrichment	Control-S3	PpTPL1-OX-S3	1	0.447647	0.0363544	*	yes	two-tailed
Figure 9A (ANOVA)
Actin	Sum of Squares	df	Mean Square	F	Sig.
Between Groups	0	2	0	0	1
Within Groups	0.535	6	0.089
Total	0.535	8
S1	Sum of Squares	df	Mean Square	F	Sig.
Between Groups	0.0448801	2	0.0224401	0.157327	0.857838
Within Groups	0.855801	6	0.142634
Total	0.900681	8
S2	Sum of Squares	df	Mean Square	F	Sig.
Between Groups	0.428092	2	0.214046	4.04434	0.0772401
Within Groups	0.317549	6	0.0529248
Total	0.74564	8
S3	Sum of Squares	df	Mean Square	F	Sig.
Between Groups	0.253887	2	0.126943	20.1451	0.00217765
Within Groups	0.0378087	6	0.00630146
Total	0.291695	8
Figure 9B (ANOVA)
Actin	Sum of Squares	df	Mean Square	F	Sig.
Between Groups	1.16667e-14	2	5.83333e-15	1.81043e-13	1
Within Groups	0.289986	9	0.0322207
Total	0.289986	11
S1	Sum of Squares	df	Mean Square	F	Sig.
Between Groups	0.650413	2	0.325206	22.9498	0.000292435
Within Groups	0.127533	9	0.0141703
Total	0.777946	11
S2	Sum of Squares	df	Mean Square	F	Sig.
Between Groups	0.931926	2	0.465963	13.4051	0.00200014
Within Groups	0.312841	9	0.0347601
Total	1.24477	11
S3	Sum of Squares	df	Mean Square	F	Sig.
Between Groups	1.01344	2	0.506721	29.6687	0.000109176
Within Groups	0.153714	9	0.0170793
Total	1.16716	11
Supplemental Figure 7 (t-test)	A	B	Mean of A	Mean of B	P-value	P value summary	Significantly different? (P < 0.05)	One- or two-tailed P value?
Relative luciferase activity	SK	PpERF9-SK	1	1.15861	0.780928	ns	no	two-tailed
Relative luciferase activity	SK	PpRAP2.4-SK	1	1.24044	0.464973	ns	no	two-tailed
Supplemental Figure 8B (ANOVA)
Relative H3ac content	Sum of Squares	df	Mean Square	F	Sig.
Between Groups	0.576487	3	0.192162	4.26412	0.0448261
Within Groups	0.36052	8	0.045065
Total	0.937007	11
Supplemental Figure 9B (t-test)	A	B	Mean of A	Mean of B	P-value	P value summary	Significantly different? (P < 0.05)	One- or two-tailed P value?
Anthocyanin content	Control	PpERF9-m3-OX	0.214039	0.307373	0.0108601	*	yes	two-tailed
Supplemental Figure 9C (t-test)	A	B	gene name	Mean of A	Mean of B	P-value	P value summary	Significantly different? (P < 0.05)	One- or two-tailed P value?
Relative expression level	Control	PpERF9-m3-OX	PpMYB10	1.00448	4.45306	7.88746e-05	**	yes	two-tailed
Relative expression level	Control	PpERF9-m3-OX	PpUFGT	1.01528	30.3987	6.76273e-05	**	yes	two-tailed
Relative expression level	Control	PpERF9-m3-OX	PpANS	1.0147	5.33139	0.000565305	**	yes	two-tailed
Relative expression level	Control	PpERF9-m3-OX	PpDFR	1.00131	5.89637	0.000234118	**	yes	two-tailed
Relative expression level	Control	PpERF9-m3-OX	PpF3H	1.00099	3.12369	1.94985e-06	**	yes	two-tailed
Relative expression level	Control	PpERF9-m3-OX	PpCHI	1.01325	3.42423	0.00406904	**	yes	two-tailed
Relative expression level	Control	PpERF9-m3-OX	PpCHS	1.03229	5.02646	8.50828e-05	**	yes	two-tailed
