# Supplementary material for: The ethylene-responsive transcription factor PpERF9 represses PpRAP2.4 and PpMYB114 via histone deacetylation to inhibit anthocyanin biosynthesis in pear
Source: Plant Cell. 2023 Mar 14;35(6):2271–92. doi: 10.1093/plcell/koad077 (PMC10226596; doi:10.1093/plcell/koad077)
Supplement: koad077_Supplementary_Data [file koad077_supplementary_data.zip › Supplemental File S2.nwk]

Supplemental Data. Ni et al. (2023). Plant Cell.
(((((((((((((((((((((((AT2G40350.1,AT2G40340.1),AT1G75490.1),AT5G18450.1),AT3G57600.1),('AT3G11020.1(DREB2B)','AT5G05410.1(DREB2A)')),AT2G38340.1),AT2G40220.1),((AT1G50680.1,AT1G51120.1),(AT1G68840.1,(AT1G25560.1,(AT3G25730.1,AT1G13260.1))))),((AT3G61630.1,AT2G46310.1),(Pbr013149.1,(AT4G27950.1,((AT4G11140.1,AT4G23750.1),(AT5G53290.1,(AT1G22985.1,AT1G71130.1))))))),(AT5G19790.1,(AT5G25190.1,(((AT5G25390.1,AT5G25390.2),AT5G11190.1),(AT1G15360.1,(((AT2G20350.1,AT5G67000.1),AT5G67010.1),(((AT1G25470.1,AT1G25470.2),'FaRAV1(XM 011466945)'),(AT1G49120.1,(AT1G68550.1,(AT1G68550.2,AT3G25890.1)))))))))),(AT4G18450.1,(AT2G47520.1,((AT3G16770.1,AT1G72360.1),(AT1G53910.1,(AT3G14230.2,(AT3G14230.1,AT3G14230.3))))))),(AT4G34410.1,(AT1G43160.1,(((AT5G13330.1,AT5G07310.1),AT5G61890.1),(Pbr024123.1,(AT5G50080.1,(AT5G64750.1,'PpERF3(Pbr030451.1)'))))))),(((((((AT5G07580.1,AT5G61590.1),'MdERF106(MDP0000517262)'),AT5G61600.1),('PpERF105(Pbr001362.1)',(AT4G17490.1,AT5G51190.1))),'AT5G47230.1(AtERF5)'),Pbr023902.1),((((((Pbr034761.1,Pbr032608.1),(AT2G20880.1,AT4G28140.1)),(AT4G39780.1,(AT1G64380.1,AT4G13620.1))),((AT2G22200.1,AT5G65130.1),(Pbr007473.1,(Pbr016049.2,(AT1G22190.1,AT1G78080.1))))),AT1G36060.1),(AT2G33710.1,(((((Pbr023044.1,'MdERF1B(XM 008342898)'),Pbr030542.1),'AT3G23240.1(ERF1)'),(AT2G31230.1,AT1G06160.1)),((('AT4G17500.1(AtERF1)','AT5G47220.1(AtERF2)'),AT2G44840.1),('Pp4ERF24(Pbr023899.1)',(Pbr035775.1,('MdERF3(XM 008339725)','Pp12ERF96(Pbr035787.1)'))))))))),(((((((((((Pbr038280.1,'MdERF4(MD03G1231800)'),'AT3G15210.1(AtERF4)'),'AT1G53170.1(AtERF8)'),('AT1G28370.1(AtERF11)',('AT1G03800.1(AtERF10)',(Pbr000398.1,'AT5G44210.1(AtERF9)')))),(AT1G12980.1,AT1G24590.1)),(Pbr016224.1,'AT1G28360.1(AtERF12)')),('AT1G50640.1(AtERF3)','AT3G20310.1(AtERF7)')),(AT1G80580.1,(((Pbr000396.1,Pbr024078.1),Pbr020227.1),(AT5G13910.1,(AT5G18560.1,(AT1G28160.1,AT1G12890.1)))))),Pbr009056.1),AT3G23230.1),((((((((AT2G23340.1,AT4G36900.1),(AT5G67190.1,AT3G50260.1)),(AT1G46768.1,AT4G06746.1)),(AT1G21910.1,(AT1G77640.1,AT1G44830.1))),(AT1G22810.1,AT1G71520.1)),(AT4G31060.1,(AT1G19210.1,AT1G74930.1))),AT5G21960.1),(AT1G71450.1,(AT1G33760.1,(AT4G25480.1,(('AT4G25490.1(CBF1/DREB1B)',AT4G25470.1),(((AT1G63030.1,AT1G12610.1),AT5G51990.1),((((AT5G52020.1,AT1G12630.1),AT1G01250.1),AT2G36450.1),(AT5G25810.1,(AT5G11590.1,(((AT2G35700.1,AT4G16750.1),AT1G77200.1),((AT2G44940.1,AT3G60490.1),(AT4G32800.1,(AT3G16280.1,AT2G25820.1))))))))))))))),(Pbr025352.1,AT3G23220.1)),(AT5G43410.1,AT1G04370.1)),AT4G13040.1),(((AT5G67180.1,AT2G28550.1),AT4G36920.1),(AT5G60120.1,(AT2G39250.1,AT3G54990.1)))),AT4G37750.1),AT1G72570.1),((AT5G65510.1,AT5G17430.1),(AT1G51190.1,(AT5G10510.1,(AT3G20840.1,AT5G57390.1))))),(AT3G54320.1,(AT2G41710.1,('PB.4013.1(Pbr002023.1)','MdERF38(MDP0000644807)')))),(AT1G79700.1,AT1G16060.1),'PB.5982.1(Pbr007473.1)');
